# Supplementary material for: Yersinia pestis Lineages in Mongolia
Source: PLoS One. 2012 Feb 17;7(2):e30624. doi: 10.1371/journal.pone.0030624 (PMC3281858; doi:10.1371/journal.pone.0030624)
Supplement: Table S1 — Properties of Y. pestis strains used in this study. (XLS) [file pone.0030624.s001.xlsx]

## Sheet: properties of strains
number	locus map	aimag (province)	sum (sub-province)	host	vector	subsp./ biovar*	genotype** (Morelli 2010)	CRISPR genotype	Ypa	Ypb	Ypc	Year of isolation
MNG 2955	10	Khovd	Must	Marmota sibirica	Oropsylla silantiewi	Microtus ulegeica	ulegeica	4-3-3	a1.a2.a3.a4.a5.	b1.b2.b3.b4	c1.c3.	2001
MNG 2959	15	Gobi-Altai	Tugrug	Marmota sibirica	Oropsylla silantiewi	Microtus ulegeica	ulegeica	8-3-3	a1.a2.a3.a4.a5.a37'.a82	b1.b2.b3.b4	c1.c3	2001
MNG 3096	8	Khovd	Myangad	Ochotona dauurica	absent	Microtus ulegeica	ulegeica	8-4-3	a1.a2.a3.a4.a5.a37'.a82.	b1.b2.b3.b4.b10.	c1.c3.	2003
MNG 2972	10	Khovd	Must	Marmota sibirica	Linognathoides laevisculus	Microtus ulegeica	ulegeica/ 0.PE8	9-4-3	a1.a2.a3.a4.a5.a37'.a82.a85.a86.	b1.b2.b3.b4.b10.	c1.c3.	2001
MNG 3125	7	Khovd	Erdeneburen	n.d.	Paramonopsyllus scalonae	Microtus altaica	0.PE1	3-5-2	a1.a4.a6'.	b1.b3.b4.b10.	c1.c2.	2006
MNG 3126	7	Khovd	Erdeneburen	n.d.	Amphipsylla primaris	Microtus altaica	0.PE1	3-5-2	a1.a4.a6'.	b1.b3.b4.b10.	c1.c2.	2006
MNG 2197	8a	Bayan-Ulgii	Deluun	n.d.	Paramonopsyllus scalonae	Microtus altaica	0.PE1	3-5-2	a1.a4.a6'.	b1.b3.b4.b10.	c1.c2.	1990
MNG 2198	8a	Bayan-Ulgii	Deluun	n.d.	Paramonopsyllus scalonae	Microtus altaica	0.PE1	3-5-2	a1.a4.a6'.	b1.b3.b4.b10.	c1.c2	1990
MNG 3129	23	Bayankhongor	Jargalant	Lasiopodomys brandtii	Ixodes crenulatus	Microtus xilingolensis	0.PE4	3-4-2	a1.a4.a6'.	b1.b2.b3.b4.b10.	c1.c2.	2006
MNG 3128	23	Bayankhongor	Jargalant	Lasiopodomys brandtii	Neopsylla mana	Microtus xilingolensis	0.PE4	3-4-2	a1.a4.a6'.	b1.b2.b3.b4.b10.	c1.c2.	2006
MNG 3142	33	Tuv	Sergelen	Lasiopodomys brandtii	absent	Microtus xilingolensis	0.PE4	3-4-2	a1.a4.a6'.	b1.b2.b3.b4.b10.	c1.c2.	2007
MNG 0649	32	Umnugovi	Bayandalai	Ochotona pallasi	Paradoxopsyllus integer	Pestis antiqua	3.ANT?	7-3-1	a1.a2.a3.a4.a5.a6.a7.a80.	b1.b2.b3.b4.	c1.c2.c3.	1980
MNG 0661	30	Uvurkhangai	Zuunbayan-Ulaan	Lasiopodomys brandtii	flea	Pestis antiqua	3.ANT?	7-3-1	a1.a2.a3.a4.a5.a6.a7.a80.	b1.b2.b3.b4.	c1.c2.c3.	1981
MNG 2986	8a	Bayan-Ulgii	Deluun	Marmota sibirica	Oropsylla silantiewi	Pestis antiqua	3.ANT?	7-6-1	a1.a2.a3.a4.a5.a6.a7.a80.	b1.b2.b3.b4.b47.	c1.c2.c3.	2001
MNG 2853	17	Khuvsgul	Tsetserleg	Marmota sibirica	Oropsylla silantiewi	Pestis antiqua	3.ANT?	7-6-1	a1.a2.a3.a4.a5.a6.a7.a80.	b1.b2.b3.b4.b47.	c1.c2.c3.	2000
MNG 3054	6	Bayan-Ulgii	Altai	Marmota sibirica	Oropsylla silantiewi	Pestis antiqua	3.ANT?	2-X-1	a1.a2.a3.		c1.c2.c3.	2003
MNG 0310	1	Bayan-Ulgii	Tsagaannuur	Ochotona pallasi	Amphalius runatus	Pestis antiqua	3.ANT?	1-1-1	a1.a2.a3.a4.a5.a6.a7	b1.b2.b3.b4.b48.	c1.c2.c3.	1976
MNG 0003	1	Bayan-Ulgii	Tsagaannuur	Ochotona pallasi	flea	Pestis antiqua	3.ANT?	1-1-1	a1.a2.a3.a4.a5.a6.a7.	b1.b2.b3.b4.b48.	c1.c2.c3.	1960
MNG 0060	3	Bayan-Ulgii	Nogoonnuur	Mustela sibirica	Rhadinopsylla li li	Pestis antiqua	3.ANT?	1-1-1	a1.a2.a3.a4.a5.a6.a7.	b1.b2.b3.b4.b48.	c1.c2.c3.	1969
MNG 0111	4	Uvs	Khovd	Spermophilus undulatus	Frontopsylla frontalis baikal	Pestis antiqua	3.ANT?	1-1-1	a1.a2.a3.a4.a5.a6.a7.	b1.b2.b3.b4.b48.	c1.c2.c3.	1972
MNG 2372	5	Bayan-Ulgii	Tolbo	Marmota sibirica	absent	Pestis antiqua	3.ANT?	1-1-1	a1.a2.a3.a4.a5.a6.a7.	b1.b2.b3.b4.b48.	c1.c2.c3.	1991
MNG 2548	5	Bayan-Ulgii	Tolbo	Marmota sibirica	Oropsylla silantiewi	Pestis antiqua	3.ANT?	1-1-1	a1.a2.a3.a4.a5.a6.a7.	b1.b2.b3.b4.b48.	c1.c2.c3.	1993
MNG 2906	9	Khovd	Mankhan	Spermophilus sp.	Citellophilus sungaris	Pestis antiqua	3.ANT?	1-1-1	a1.a2.a3.a4.a5.a6.a7.	b1.b2.b3.b4.b48.	c1.c2.c3.	2000
MNG 2907	9	Khovd	Mankhan	Ochotona sp.	Paramonopsyllus scalonae	Pestis antiqua	3.ANT?	1-1-1	a1.a2.a3.a4.a5.a6.a7.	b1.b2.b3.b4.b48.	c1.c2.c3.	2000
MNG 2902	10	Khovd	Must	Marmota sibirica	Linognathoides laevisculus	Pestis antiqua	3.ANT?	1-1-1	a1.a2.a3.a4.a5.a6.a7.	b1.b2.b3.b4.b48.	c1.c2.c3.	2000
MNG 2903	10	Khovd	Must	Marmota sibirica	Oropsylla silantiewi	Pestis antiqua	3.ANT?	1-1-1	a1.a2.a3.a4.a5.a6.a7.	b1.b2.b3.b4.b48.	c1.c2.c3.	2000
MNG 1131	11	Khovd	Darvi	Marmota sibirica	Oropsylla silantiewi	Pestis antiqua	3.ANT?	1-1-1	a1.a2.a3.a4.a5.a6.a7.	b1.b2.b3.b4.b48.	c1.c2.c3.	1984
MNG 1192	11	Khovd	Darvi	Marmota sibirica	Oropsylla silantiewi	Pestis antiqua	3.ANT?	1-1-1	a1.a2.a3.a4.a5.a6.a7.	b1.b2.b3.b4.b48.	c1.c2.c3.	1985
MNG 0629	12	Khovd	Tsetseg	Marmota sibirica	Oropsylla silantiewi	Pestis antiqua	3.ANT?	1-1-1	a1.a2.a3.a4.a5.a6.a7.	b1.b2.b3.b4.b48.	c1.c2.c3.	1980
MNG 2970	13	Khovd	Uench	Marmota sibirica	Linognathoides laevisculus	Pestis antiqua	3.ANT?	1-1-1	a1.a2.a3.a4.a5.a6.a7.	b1.b2.b3.b4.b48.	c1.c2.c3.	2001
MNG 2027	14	Gobi-Altai	Tonkhil	Marmota sibirica	Oropsylla silantiewi	Pestis antiqua	3.ANT?	1-1-1	a1.a2.a3.a4.a5.a6.a7.	b1.b2.b3.b4.b48.	c1.c2.c3.	1989
MNG 0449	14	Gobi-Altai	Tonkhil	Marmota sibirica	Oropsylla silantiewi	Pestis antiqua	3.ANT?	1-1-1	a1.a2.a3.a4.a5.a6.a7.	b1.b2.b3.b4.b48.	c1.c2.c3.	1978
MNG 2669	16	Gobi-Altai	Bugat	Marmota sibirica	Oropsylla silantiewi	Pestis antiqua	3.ANT?	1-1-1	a1.a2.a3.a4.a5.a6.a7.	b1.b2.b3.b4.b48.	c1.c2.c3.	1998
MNG 2645	17	Khuvsgul	Tsetserleg	Lasiopodomys brandtii	flea	Pestis antiqua	3.ANT?	1-1-1	a1.a2.a3.a4.a5.a6.a7.	b1.b2.b3.b4.b48.	c1.c2.c3.	1998
MNG 2854	17	Khuvsgul	Tsetserleg	Marmota sibirica	Oropsylla silantiewi	Pestis antiqua	3.ANT?	1-1-1	a1.a2.a3.a4.a5.a6.a7.	b1.b2.b3.b4.b48.	c1.c2.c3.	2000
MNG 2855	17	Khuvsgul	Tsetserleg	Marmota sibirica	Oropsylla silantiewi	Pestis antiqua	3.ANT?	1-1-1	a1.a2.a3.a4.a5.a6.a7.	b1.b2.b3.b4.b48.	c1.c2.c3.	2000
MNG 2856	17	Khuvsgul	Tsetserleg	Marmota sibirica	Oropsylla silantiewi	Pestis antiqua	3.ANT?	1-1-1	a1.a2.a3.a4.a5.a6.a7.	b1.b2.b3.b4.b48.	c1.c2.c3.	2000
MNG 2857	17	Khuvsgul	Tsetserleg	Marmota sibirica	Oropsylla silantiewi	Pestis antiqua	3.ANT?	1-1-1	a1.a2.a3.a4.a5.a6.a7.	b1.b2.b3.b4.b48.	c1.c2.c3.	2000
MNG 2858	17	Khuvsgul	Tsetserleg	Marmota sibirica	Oropsylla silantiewi	Pestis antiqua	3.ANT?	1-1-1	a1.a2.a3.a4.a5.a6.a7.	b1.b2.b3.b4.b48.	c1.c2.c3.	2000
MNG 2859	17	Khuvsgul	Tsetserleg	Marmota sibirica	Oropsylla silantiewi	Pestis antiqua	3.ANT?	1-1-1	a1.a2.a3.a4.a5.a6.a7.	b1.b2.b3.b4.b48.	c1.c2.c3.	2000
MNG 2860	17	Khuvsgul	Tsetserleg	Marmota sibirica	Oropsylla silantiewi	Pestis antiqua	3.ANT?	1-1-1	a1.a2.a3.a4.a5.a6.a7.	b1.b2.b3.b4.b48.	c1.c2.c3.	2000
MNG 2861	17	Khuvsgul	Tsetserleg	Marmota sibirica	Oropsylla silantiewi	Pestis antiqua	3.ANT?	1-1-1	a1.a2.a3.a4.a5.a6.a7.	b1.b2.b3.b4.b48.	c1.c2.c3.	2000
MNG 2876	17	Khuvsgul	Tsetserleg	Marmota sibirica	Oropsylla silantiewi	Pestis antiqua	3.ANT?	1-1-1	a1.a2.a3.a4.a5.a6.a7.	b1.b2.b3.b4.b48.	c1.c2.c3.	2000
MNG 2881	17	Khuvsgul	Tsetserleg	Lasiopodomys brandtii	Neopsylla mana	Pestis antiqua	3.ANT?	1-1-1	a1.a2.a3.a4.a5.a6.a7.	b1.b2.b3.b4.b48.	c1.c2.c3.	2000
MNG 2883	17	Khuvsgul	Tsetserleg	Marmota sibirica	Oropsylla silantiewi	Pestis antiqua	3.ANT?	1-1-1	a1.a2.a3.a4.a5.a6.a7.	b1.b2.b3.b4.b48.	c1.c2.c3.	2000
MNG 2884	17	Khuvsgul	Tsetserleg	Marmota sibirica	Oropsylla silantiewi	Pestis antiqua	3.ANT?	1-1-1	a1.a2.a3.a4.a5.a6.a7.	b1.b2.b3.b4.b48.	c1.c2.c3.	2000
MNG 2885	17	Khuvsgul	Tsetserleg	Marmota sibirica	Ixodes crenulatus	Pestis antiqua	3.ANT?	1-1-1	a1.a2.a3.a4.a5.a6.a7.	b1.b2.b3.b4.b48.	c1.c2.c3.	2000
MNG 2887	17	Khuvsgul	Tsetserleg	Marmota sibirica	Oropsylla silantiewi	Pestis antiqua	3.ANT?	1-1-1	a1.a2.a3.a4.a5.a6.a7.	b1.b2.b3.b4.b48.	c1.c2.c3.	2000
MNG 2888	17	Khuvsgul	Tsetserleg	Marmota sibirica	Oropsylla silantiewi	Pestis antiqua	3.ANT?	1-1-1	a1.a2.a3.a4.a5.a6.a7.	b1.b2.b3.b4.b48.	c1.c2.c3.	2000
MNG 2889	17	Khuvsgul	Tsetserleg	Marmota sibirica	Oropsylla silantiewi	Pestis antiqua	3.ANT?	1-1-1	a1.a2.a3.a4.a5.a6.a7.	b1.b2.b3.b4.b48.	c1.c2.c3.	2000
MNG 2890	17	Khuvsgul	Tsetserleg	Marmota sibirica	Oropsylla silantiewi	Pestis antiqua	3.ANT?	1-1-1	a1.a2.a3.a4.a5.a6.a7.	b1.b2.b3.b4.b48.	c1.c2.c3.	2000
MNG 2891	17	Khuvsgul	Tsetserleg	Marmota sibirica	absent	Pestis antiqua	3.ANT?	1-1-1	a1.a2.a3.a4.a5.a6.a7.	b1.b2.b3.b4.b48.	c1.c2.c3.	2000
MNG 2920	17	Khuvsgul	Tsetserleg	Marmota sibirica	Oropsylla silantiewi	Pestis antiqua	3.ANT?	1-1-1	a1.a2.a3.a4.a5.a6.a7.	b1.b2.b3.b4.b48.	c1.c2.c3.	2000
MNG 2922	17	Khuvsgul	Tsetserleg	Lasiopodomys brandtii	Amphipsylla primaris	Pestis antiqua	3.ANT?	1-1-1	a1.a2.a3.a4.a5.a6.a7.	b1.b2.b3.b4.b48.	c1.c2.c3.	2000
MNG 2924	17	Khuvsgul	Tsetserleg	Marmota sibirica	Oropsylla silantiewi	Pestis antiqua	3.ANT?	1-1-1	a1.a2.a3.a4.a5.a6.a7.	b1.b2.b3.b4.b48.	c1.c2.c3.	2000
MNG 2927	17	Khuvsgul	Tsetserleg	Marmota sibirica	Oropsylla silantiewi	Pestis antiqua	3.ANT?	1-1-1	a1.a2.a3.a4.a5.a6.a7.	b1.b2.b3.b4.b48.	c1.c2.c3.	2000
MNG 2925	17	Khuvsgul	Tsetserleg	Marmota sibirica	Oropsylla silantiewi	Pestis antiqua	3.ANT?	1-1-1	a1.a2.a3.a4.a5.a6.a7.	b1.b2.b3.b4.b48.	c1.c2.c3.	2000
MNG 2886	17	Khuvsgul	Tsetserleg	Marmota sibirica	Oropsylla silantiewi	Pestis antiqua	3.ANT?	1-1-1	a1.a2.a3.a4.a5.a6.a7.	b1.b2.b3.b4.b48.	c1.c2.c3.	2000
MNG 2921	17	Khuvsgul	Tsetserleg	Lasiopodomys brandtii	Frontopsylla hetera	Pestis antiqua	3.ANT?	1-1-1	a1.a2.a3.a4.a5.a6.a7.	b1.b2.b3.b4.b48.	c1.c2.c3.	2000
MNG 2882	17	Khuvsgul	Tsetserleg	Marmota sibirica	Oropsylla silantiewi	Pestis antiqua	3.ANT?	1-1-1	a1.a2.a3.a4.a5.a6.a7.	b1.b2.b3.b4.b48.	c1.c2.c3.	2000
number	locus map	aimag (province)	sum (sub-province)	host	vector	subsp./ biovar*	genotype** (Morelli 2010)	CRISPR genotype	Ypa	Ypb	Ypc	Year of isolation
MNG 2923	17	Khuvsgul	Tsetserleg	Marmota sibirica	Oropsylla silantiewi	Pestis antiqua	3.ANT?	1-1-1	a1.a2.a3.a4.a5.a6.a7.	b1.b2.b3.b4.b48.	c1.c2.c3.	2000
MNG 2939	17	Khuvsgul	Tsetserleg	Marmota sibirica	Oropsylla silantiewi	Pestis antiqua	3.ANT?	1-1-1	a1.a2.a3.a4.a5.a6.a7.	b1.b2.b3.b4.b48.	c1.c2.c3.	2000
MNG 2940	17	Khuvsgul	Tsetserleg	Lasiopodomys brandtii	Amphipsylla primaris	Pestis antiqua	3.ANT?	1-1-1	a1.a2.a3.a4.a5.a6.a7.	b1.b2.b3.b4.b48.	c1.c2.c3.	2000
MNG 3074	18	Khuvsgul	Tsagaan-Uul	Marmota sibirica	Oropsylla silantiewi	Pestis antiqua	3.ANT?	1-1-1	a1.a2.a3.a4.a5.a6.a7.	b1.b2.b3.b4.b48.	c1.c2.c3.	2003
MNG 3080	19	Zavkhan	Yaruu	Marmota sibirica	absent	Pestis antiqua	3.ANT?	1-1-1	a1.a2.a3.a4.a5.a6.a7.	b1.b2.b3.b4.b48.	c1.c2.c3.	2003
MNG 3122	19	Zavkhan	Yaruu	Marmota sibirica	Oropsylla silantiewi	Pestis antiqua	3.ANT?	1-1-1	a1.a2.a3.a4.a5.a6.a7.	b1.b2.b3.b4.b48.	c1.c2.c3.	2005
MNG 3133	19	Zavkhan	Yaruu	Marmota sibirica	Oropsylla silantiewi	Pestis antiqua	3.ANT?	1-1-1	a1.a2.a3.a4.a5.a6.a7.	b1.b2.b3.b4.b48.	c1.c2.c3.	2006
MNG 3003	20	Zavkhan	Aldarkhaan	Marmota sibirica	Oropsylla silantiewi	Pestis antiqua	3.ANT?	1-1-1	a1.a2.a3.a4.a5.a6.a7.	b1.b2.b3.b4.b48.	c1.c2.c3.	2002
MNG 2983	21	Zavkhan	Tsagaankhairkhan	Marmota sibirica	Oropsylla silantiewi	Pestis antiqua	3.ANT?	1-1-1	a1.a2.a3.a4.a5.a6.a7.	b1.b2.b3.b4.b48.	c1.c2.c3.	2001
MNG 2969	22	Bayankhongor	Bayianbulag	Marmota sibirica	Oropsylla silantiewi	Pestis antiqua	3.ANT?	1-1-1	a1.a2.a3.a4.a5.a6.a7.	b1.b2.b3.b4.b48.	c1.c2.c3.	2001
MNG 3068	22	Bayankhongor	Bainbulag	Marmota sibirica	Oropsylla silantiewi	Pestis antiqua	3.ANT?	1-1-1	a1.a2.a3.a4.a5.a6.a7.	b1.b2.b3.b4.b48.	c1.c2.c3.	2003
MNG 3069	22	Bayankhongor	Bayabulag	Marmota sibirica	Oropsylla silantiewi	Pestis antiqua	3.ANT?	1-1-1	a1.a2.a3.a4.a5.a6.a7.	b1.b2.b3.b4.b48.	c1.c2.c3.	2003
MNG 3070	22	Bayankhongor	Bainbulag	Spermophilus sp.	Citellophilus sungaris	Pestis antiqua	3.ANT?	1-1-1	a1.a2.a3.a4.a5.a6.a7.	b1.b2.b3.b4.b48.	c1.c2.c3.	2003
MNG 2993	24	Gobi-Altai	Khaliun	Marmota sibirica	Oropsylla silantiewi	Pestis antiqua	3.ANT?	1-1-1	a1.a2.a3.a4.a5.a6.a7.	b1.b2.b3.b4.b48.	c1.c2.c3.	2001
MNG 3109	25	Gobi-Altai	Erdene	Marmota sibirica	Oropsylla silantiewi	Pestis antiqua	3.ANT?	1-1-1	a1.a2.a3.a4.a5.a6.a7.	b1.b2.b3.b4.b48.	c1.c2.c3.	2004
MNG 3112	26	Gobi-Altai	Tugrug	Spermophilus undulatus	Citellophilus sungaris	Pestis antiqua	3.ANT?	1-1-1	a1.a2.a3.a4.a5.a6.a7.	b1.b2.b3.b4.b48.	c1.c2.c3.	2004
MNG 3087	27	Gobi-Altai	Tsogt	Marmota sibirica	Oropsylla silantiewi	Pestis antiqua	3.ANT?	1-1-1	a1.a2.a3.a4.a5.a6.a7.	b1.b2.b3.b4.b48.	c1.c2.c3.	2003
MNG 3088	27	Gobi-Altai	Tsogt	Marmota sibirica	Oropsylla silantiewi	Pestis antiqua	3.ANT?	1-1-1	a1.a2.a3.a4.a5.a6.a7.	b1.b2.b3.b4.b48.	c1.c2.c3.	2003
MNG 3089	27	Gobi-Altai	Tsogt	Marmota sibirica	Oropsylla silantiewi	Pestis antiqua	3.ANT?	1-1-1	a1.a2.a3.a4.a5.a6.a7.	b1.b2.b3.b4.b48.	c1.c2.c3.	2003
MNG 3090	27	Gobi-Altai	Tsogt	Marmota sibirica	Oropsylla silantiewi	Pestis antiqua	3.ANT?	1-1-1	a1.a2.a3.a4.a5.a6.a7.	b1.b2.b3.b4.b48.	c1.c2.c3.	2003
MNG 3091	27	Gobi-Altai	Tsogt	Marmota sibirica	Oropsylla silantiewi	Pestis antiqua	3.ANT?	1-1-1	a1.a2.a3.a4.a5.a6.a7.	b1.b2.b3.b4.b48.	c1.c2.c3.	2003
MNG 3092	27	Gobi-Altai	Tsogt	Marmota sibirica	Oropsylla silantiewi	Pestis antiqua	3.ANT?	1-1-1	a1.a2.a3.a4.a5.a6.a7.	b1.b2.b3.b4.b48.	c1.c2.c3.	2003
MNG 3093	27	Gobi-Altai	Tsogt	Marmota sibirica	Oropsylla silantiewi	Pestis antiqua	3.ANT?	1-1-1	a1.a2.a3.a4.a5.a6.a7.	b1.b2.b3.b4.b48.	c1.c2.c3.	2003
MNG 2961	29	Bayankhongor	Galuut	Marmota sibirica	Oropsylla silantiewi	Pestis antiqua	3.ANT?	1-1-1	a1.a2.a3.a4.a5.a6.a7.	b1.b2.b3.b4.b48.	c1.c2.c3.	2001
MNG 2640	35	Dornogobi	Zamiin-Uud	Meriones meridianus	absent	Pestis antiqua	3.ANT?	1-1-1	a1.a2.a3.a4.a5.a6.a7.	b1.b2.b3.b4.b48.	c1.c2.c3.	1997
MNG 2181	30a	Uvurkhangai	Uyanga	Marmota sibirica	Oropsylla silantiewi	Pestis antiqua	3.ANT?	1-1-1	a1.a2.a3.a4.a5.a6.a7.	b1.b2.b3.b4.b48.	c1.c2.c3.	1990
MNG 0546	30	Arkhangai	Chuluut	Marmota sibirica	Oropsylla silantiewi	Pestis antiqua	3.ANT?	1-1-1	a1.a2.a3.a4.a5.a6.a7.	b1.b2.b3.b4.b48.	c1.c2.c3.	1979
MNG 3050	34	Khentii	Umnudelger	Spermophilus sp.	Citellophilus sungaris	Pestis antiqua	3.ANT?	1-X-1	a1.a2.a3.a4.a5.a6.a7.		c1.c2.c3.	2003
MNG 0052	4	Uvs	Khovd	Spermophilus undulatus	flea	Pestis antiqua	3.ANT?	6-1-1	a1.a2.a3.a4.a5.a6.a7.a87.	b1.b2.b3.b4.b48.	c1.c2.c3.	1968
MNG 1391	31	Uvurkhangai	Taragt	n.d.	flea	Pestis antiqua	3.ANT?	5-1-2	a1.a2.a3.a4.a5.a6.a7.a88.	b1.b2.b3.b4.b48.	c1.c2.	1987
MNG 3119	27	Gobi-Altai	Tsogt	Spermophilus sp.	Citellophilus sungaris	Pestis antiqua	3.ANT?	4-1-1	a1.a2.a3.a4.a5.	b1.b2.b3.b4.b48.	c1.c2.c3.	2005
MNG 3143	28	Bayankhongor	Galuut	Spermophilus undulatus	Citellophilus sungaris	Pestis antiqua	3.ANT?	10-7-1	a1.a2.a6.a7.	b1.b2.b3.b4.b48.b49.	c1.c2.c3.	2007
MNG 1681	8a	Bayan-Ulgii	Deluun	Marmota sibirica	Oropsylla silantiewi	Pestis antiqua	3.ANT?	X-2-2		b1.b2.	c1.c2	1988
MNG 1683	8a	Bayan-Ulgii	Deluun	Marmota sibirica	Oropsylla silantiewi	Pestis antiqua	3.ANT?	X-2-2		b1.b2.	c1.c2	1988
MNG 3013	34	Khentii	Umnudelger	Marmota sibirica	Oropsylla silantiewi	Pestis antiqua	2. ANT3	2-2-1	a1.a2.a3.	b1.b2.	c1.c2.c3.	2002
MNG 3052	34	Khentii	Umnudelger	Marmota sibirica	Oropsylla silantiewi	Pestis antiqua	2. ANT3	2-2-1	a1.a2.a3.	b1.b2.	c1.c2.c3.	2003
MNG 3015	34	Khentii	Umnudelger	Marmota sibirica	Oropsylla silantiewi	Pestis antiqua	2. ANT3	2-2-1	a1.a2.a3.	b1.b2.	c1.c2.c3.	2002
MNG 3025	34	Khentii	Umnudelger	Marmota sibirica	absent	Pestis antiqua	2. ANT3	2-2-1	a1.a2.a3.	b1.b2.	c1.c2.c3.	2002
MNG 3020	34	Khentii	Umnudelger	Marmota sibirica	Oropsylla silantiewi	Pestis antiqua	2. ANT3	2-2-1	a1.a2.a3.	b1.b2.	c1.c2.c3.	2002
MNG 1384	2	Bayan-Ulgii	Ulaankhus	Ochotona pallasi	Ctenophyllus hirticrus	Pestis antiqua	2. ANT3	2-2-1	a1.a2.a3.	b1.b2.	c1.c2.c3.	1987
stains, that revealed more than one genotype in CRISPR or MLVA
strain genotype, first described in this study
n.d.: not determined
*biovar was determined by molecular method
** ?: genotype needs further differentiation
