# Supplementary material for: Yersinia pestis Lineages in Mongolia
Source: PLoS One. 2012 Feb 17;7(2):e30624. doi: 10.1371/journal.pone.0030624 (PMC3281858; doi:10.1371/journal.pone.0030624)
Supplement: Table S2 — CRISPR_Dictionary updated from Cui et al. [18] including Mongolian strains data. (XLS) [file pone.0030624.s002.xls]

## Sheet: crisprtionary2011
key	AnnotatedSpacer	sequence
a1	Pourcel2005:1	TCAGGGGACTGGCGAACAATGTCTTTCATGAT
a2	Pourcel2005:2	GAAAAGGTAAGATGGGCAAGCTTCTAGTAGTT
a3	Pourcel2005:3	ATTATCTGAATGGCATTTTCTTTGGCGCAGAT
a4	Pourcel2005:4	TCGCCATTCCGTGAACCTGAGCGCGTTCGCGA
a5	Pourcel2005:5	ATATTCTCGAGCGATAGCAATAGCCATTCCAC
a6	Pourcel2005:6	TCGGTCAAACAAATTTAGGCGACGATTTAACA
a6'	this study:1	TCGGTCAAACAAATTTAGGCGACGATTTAA
a7	Pourcel2005:7	AAAAAGAATTTGGGATTAAAGTTACCCATCAG
a8	Pourcel2005:8	TCAATGCCTGAATCTCTGGCGTGATAGCTGCGG
a9	Pourcel2005:9	GATGAGTAATGCCTTCAGCGCATTTCTCTTCA
a10	Pourcel2005:10	ACATCACTAGCGGTATCGAACAATTGAGCGAG
a11	Pourcel2005:11	TCAGTCCCGTTATGGTGCTGGTGTTGCCCGTAAG
a12	Pourcel2005:12	CGGTCATCCCGAGTATGATGTCGATACGTTAG
a13	Pourcel2005:13	TTATCCGTGACCGACTCAAATACACGCTGGAACG
a14	Pourcel2005:14	TCACCAATGAGGGCGACCATGCCGAGGACTTG
a15	Pourcel2005:15	ACGTCATCCTGAAGGCTAGGCAGCTCGGCTTC
a16	Pourcel2005:16	TCGCTTTGTATTTCTACCATAACTATCAGCAA
a17	Pourcel2005:17	TTGTTGCTAGTTGCATGTTTTTTCCAGCTATT
a18	Pourcel2005:18	AGTACACCAAGTAGGCCGGTTAGCACCACCAT
a19	Pourcel2005:19	CAGGAATGTTGGCCGCGATTGTTGCAGCTTGG
a20	Pourcel2005:20	AGAGGGTATACGTATTTCCCAAACCATAATGG
a21	Pourcel2005:21	AGCAATAAATCCCAAGGGGACAGCATGCTATT
a22	Pourcel2005:22	GAAATTGTGGGTGTAGATGTTGCAGACGCCTC
a23	Pourcel2005:23	TCTGACGTTGCCTGTGTTGCCGCTCTCGTATT
a24	Pourcel2005:24	CATTCTTAACGCCCCGCTCTGTTAGTGACAAA
a25	Pourcel2005:25	TTGTAAGCCTTGGAACTCTGGACGCATTTTTC
a26	Pourcel2005:26	AGATCGTGATGATAAACACACTTCCAACACAT
a27	Cui2008:1	TTTTGGATAACTCAGTTTGTTACCGTTGGCGG
a28	Cui2008:2	CTAGAGAATAGCTTTAAATTGCTTATCGTATA
a29	Cui2008:3	ACGGAGAATCAATTCCTACGTTTACTCTCTAAC
a30	Cui2008:4	GGGTTGTCATGCCAATGGCATTGCCCGGTAGC
a31	Cui2008:5	CAAATTAGGTGCGTGGGTTCAAAGACGGAACT
a32	Cui2008:6	CTCGGCATTGGTTTGTGCCTCTGACACTATCG
a33	Cui2008:7	TACATCCTCAATATATCCGTTTATACGTTTAG
a34	Cui2008:8	GATCAGGCTGCATCTACCTCTGTTCTTGGCAT
a35	Cui2008:9	CCATTGGTCACAAGATTCCATACCTTCAGGGG
a36	Cui2008:10	ATACTGGCGCGAGTACCTTCGTCCATTTCATCG
a37	Cui2008:11	TCGTCAATGAATTGCGGGACGTTCCGGCGGT
a37'	Cui2008:12	TCGTCAATGAATTGCGGGACGTTCCGGCGGTT
a37''	Cui2008:13	TCGTCAATGAATTGCGGGACGTTCCGGCG
a38	Cui2008:14	GTGCAGCTTTAAACGTGTTGAGGTTGCGCTGA
a39	Cui2008:15	CGTATGGAGCGCCACCATGGTGATAACAATCC
a40	Cui2008:16	TGCCAACCCTGATATGGTTGTAACTGCCAATA
a41	Cui2008:17	GTGATTTGCGGGATTTCAATCCAACTTGCGA
a42	Cui2008:18	CTGACCGTTTTGCTGTAGGTGGCGGTGTAGGG
a43	Cui2008:19	TCGGCGGTTATGCGGATCATCCCGCTTGGGGCG
a44	Cui2008:20	TTGAGTAGCGATTTTCTTTGGCTTTAGGCACA
a46	Cui2008:21	CATATTAATGGCTAATAACGACATTACATTTA
a47	Cui2008:22	TCGTTCGTTAATGAATTCAGACCTCACATTGA
a48	Cui2008:23	CCGAGAGTTTGGCTGGAACAGCTTTTTAGTGA
a49	Cui2008:24	AAATATGCTGGTCAGGATAAAGTGAACCCAGG
a50	Cui2008:25	AGTAGCGGTTTTCGCGCCATCTGCCGTGGTGT
a51	Cui2008:26	TTGGCGGCGTTATCCAAATGCTATCACCGCAG
a52	Cui2008:27	TGAGTCTGCAACACGTTGAATAAATTCCTGAC
a54	Cui2008:28	CCGAACAGATTACGGAGTTTATCTGCACCTGG
a55	Cui2008:29	TCACCGTGAGGCATTCAAGGAGAATCCAAATG
a56	Cui2008:30	GGTTTACGCCGCTGCAATGGCTCAACCGTTCC
a57	Cui2008:31	AAGTTACCGGCAAGAAAATTGGTGCTGGTGAA
a58	Cui2008:32	ATTCGCTATATGTAGTTCCCGCTGGAACTTGT
a59	Cui2008:33	GAAAGCACCGACAATTGCTTCGATAGCTTTCGG
a60	Cui2008:34	TGAAATAGCCAAAGAATTCCGCAAATGGGTGC
a61	Cui2008:35	GTCCCCTTTTTGCAAATCTGCAAATTAAAGT
a62	Cui2008:36	CGTGATTGGCCACTTGGCTGAGAATGATGTCA
a63	Cui2008:37	TAAAATGGTTAAACGATACGATGATTGTGGAA
a64	Cui2008:38	TTATCGGGGTCGGTTGCATCACTAATGACATT
a65	Cui2008:39	TGTAAGGAGTGGCTGTGTTAACTGATAAACAG
a66	Cui2008:40	TTTCGTCGTGACCCCACGGTGACTATCGTCGA
a67	Cui2008:41	GCCGTGAGATGTGTGATCGTGAAGTGGTTTAT
a68	Cui2008:42	CGGTAAAAACAGCAACGCAGGCAACTGGCGAT
a68'	Cui2008:43	CGGTAAAAACAGCAACGCAGGCAACTGGCGATG
a69	Cui2008:44	TTGGGCTGAGGTCATCGTTGATCGCTTGAGTG
a70	Cui2008:45	GTCCATTGCCTTAATCAGTAACGGCTCTGTTT
a71	Pourcel2005:27	TCCAATACTGACCGTTTTGCTGTAGGTGGCGG
a72	Pourcel2005:28	GAACGCAAGACCTTGGCGACCGCTGATGTGGAG
a73	Pourcel2005:29	AAGAACAGAGGTAGATGCAGCCTGATCGCCAG
a74	Pourcel2005:30	GCTCTGCCAAGCTGCAACAATCGCGGCCAACA
a75	Pourcel2005:31	CTGGCGCGAGTACCTTCGTCCATTTCATCAAT
a76	Pourcel2005:32	TGATCGCCAGTTGCCTGCGTTGCTGTTTTTACG
a77	Pourcel2005:33	TTCCAGCGTGTATTTGAGTCGGTCACGGATAA
a78	Cui2008:46	GCCGTACGACATCGTGCCGATATCGGTCAGTT
a79	Cui2008:47	GAGAACCTTTCACGGTATCGGCATATGGCCTG
a80	Cui2008:48	CTGATTCTGCTGGAAATACTTTGATTTATGAA
a81	Cui2008:49	TTGGAACGGTTGAGCCATTGCAGCGGCGTAAA
a82	Cui2008:50	CATTTCTGTTGTCGCTCAATGGAAACATTAAT
a83	Nairobi:1	CATAAGAATCTCAGCTTCTTTACGTTGATTGT
a84	Nairobi:2	ATCAATGATGAGGAAAACCTCGGCGTTGGCTA
a85	this work:2	CCCCTGCCTTTTGCAGCCAGTCGCGCCACTCT
a86	this work:3	AGCCCGCCCCGCACGATAAGCATTGAACAACG
a87	this work:4	CACTTGTTGATGTGACTCTGACAAATGGGATAA
a88	this work:5	TGAAGGTATGGAATCTTGTGACCAATGGGTTT
b1	Pourcel2005:34	TCTGTACGCATACCGCCATCTTGCATCAGTCT
b2	Pourcel2005:35	AGCAAAAATCTTAATTACATCTGATGATTTCGG
b3	Pourcel2005:36	TTTACGGCACGGCGAAAGATTCGGTTCTTGTC
b4	Pourcel2005:37	TTCTGGATAGGACAAATAGGATGATTGTATCAG
b4'	Pourcel2005:38	TTCTGGATAGGACAAATAGGATGATTGTATCAGG
b5	Pourcel2005:39	AACGAACCCACGTAGAATTGCCATCACCGCCGG
b6	Pourcel2005:40	TGGAGTGGCGAGTTAGAGAGTAAACGTAGGAA
b7	Pourcel2005:41	TAACGAGAAAGTCTTAATCTTTAATTCATCAG
b8	Pourcel2005:42	TTAACGTAGCCAGGGCGTGTGGAACATGCCTAGT
b9	Pourcel2005:43	TGTTCTGAGAACGCTGCATGTCATTGCCTGGGG
b10	Pourcel2005:44	AGTGACTAACACGTCACAAATGTCGCCGTTCT
b11	Pourcel2005:45	CGGACGCGGTGAAAACTATCCTGCAACGATTC
b12	Pourcel2005:46	TATGAGTGACAGCCGTTTTCACCACCGCCGTG
b13	Pourcel2005:47	ACATCTGGCCCACGACAAACATCGCGAACCGT
b14	Cui2008:51	CTGAGTAAAGAAGAATTGCAGGAAATGATAGT
b15	Cui2008:52	ACTTTAATCAATCCATCGCGCATAGTCTGACC
b16	Cui2008:53	GTGCAGCTCCGCGCCGTTGCTCAACACAATAG
b17	Cui2008:54	TATTGATGTAAGTGCGGCACCGGATATCGAGT
b18	Cui2008:55	TGGACGTTATCGAAGCTAAAGAATTTGCTGGC
b19	Cui2008:56	TAGCAATGTTCAAACAGGGTTTAATGCCTTTC
b20	Cui2008:57	ACTGAAACCTGCAATAAATAACTCTTCGAGTT
b21	Cui2008:58	TTTTCGGCCCGACATTACGCCAGACGCGACA
b22	Cui2008:59	TGGGACGCTTTACAGTCTGCACGTCTCTGAGT
b23	Cui2008:60	GCCACCTACAGCAAAACGGTCAGTATTGGATG
b24	Cui2008:61	TACGGTTGCCGTCAAGGTTTCAGTGGCAGCCA
b25	Cui2008:62	GGAATGACTCAAGCGGGATATCAACTTCAACA
b26	Cui2008:63	GATAGCATGGACGTCAAGGCACCTGCTGGCTAT
b27	Cui2008:64	CGCACGCAATACCGGATAAACCGGCTGACTGT
b28	Cui2008:65	TACCGGTGGGCGCTTTCGTGGCAACTGGCAGG
b29	Cui2008:66	AATTTGCCTGTCTCCGTTGTTGGAGTGAAGAT
b41	Cui2008:67	CGGTTAATATTTGCTGTGCCTGGTTTGATGAA
b42	Cui2008:68	GACATTACATTTATCCGGCCTGAACATGGGGC
b43	Cui2008:69	CAAGCAAGTCGATGTTGATAGTCCCCTCTGCG
b44	Cui2008:70	AAAGTGCTCAATGAGAGTGACGCAGAGCTATCGG
b45	Cui2008:71	CAACAGCATTGGAAACTGCCGTTACCGCCACT
b46	Cui2008:72	GGTCCCTTCAGTTTTTGAAATTTTACTTTCCT
b47	Cui2008:73	AAAATCAGAGTCCCAGCCTGACAGGTGGCTAA
b48	this work:6	TCGCGCCAGTATGGATGGACAAGTTCCAGCGGG
b49	this work:7	TGGCTTTATTGTGGTCAGCTTTGTCGTATCCGG
c1	Pourcel2005:48	GTTATACCCCGCGCAGGGAGTGAAGCGTTGAC
c2	Pourcel2005:49	TTAAGTTCTTTTTGTCAGCATCTTTAATAAAT
c3	Pourcel2005:50	CTGAAATACAAATAAAATAAATCGTCGAACAT
c3'	Cui2008:74	CTGAAATACAAATAAAATAAATCGTCGAACA
c4	Pourcel2005:51	TTTCTGATAGCAGCAATACCTCATTGGGTAAGA
c5	Pourcel2005:52	TTGGCAATCATGTTTGGCTGCGCTTGGTTAAAC
c6	Cui2008:75	TGTCAGGCTGGGACTCTGATTTTTCAATTCGT
c7	Cui2008:76	GAGGTGTTTAGCAGGGAAAATCTGGAGGTGCT
c8	Cui2008:77	TAACGTCGTTTAATTCTAGCCAATCGCCATTT
c9	Cui2008:78	ACAGCCCAAAAGGCGGATTTTATTCGCGCAAA
c10	Cui2008:79	TACATCGCATCAACAGCTTGCTTGTTCACTTG
